# Supplementary material for: Developing a community-led SMS reporting tool for the rapid assessment of lymphatic filariasis morbidity burden: case studies from Malawi and Ghana
Source: BMC Infect Dis. 2015 May 16;15:214. doi: 10.1186/s12879-015-0946-4 (PMC4455607; doi:10.1186/s12879-015-0946-4)
Supplement: Additional file 5: — Number and location of reported cases in selected areas of Malawi and Ghana. [file 12879_2015_946_MOESM5_ESM.csv]

Country	District	Catchment	Village	Longitude	Latitude	Hydro	Lympho	Both	Total	Estimated population
Malawi	Chikwawa	Bereu	ANDREA	34.793773	-16.14741	0	1	0	1	588
Malawi	Chikwawa	Bereu	BEREU	34.849284	-16.151353	3	1	0	4	2543
Malawi	Chikwawa	Bereu	BIASI	34.82946	-16.160914	2	0	0	2	996
Malawi	Chikwawa	Bereu	BIASON	34.802816	-16.133896	0	0	0	0	1127
Malawi	Chikwawa	Bereu	CHAMBULUKA*	34.83904	-16.1193	0	0	0	0	1246
Malawi	Chikwawa	Bereu	KANSECHE	34.906335	-16.167702	3	1	0	4	504
Malawi	Chikwawa	Bereu	KAPHIRI*	34.89213	-16.136	0	0	0	0	1085
Malawi	Chikwawa	Bereu	KHWAWA	N/A	N/A	3	0	0	3	N/A
Malawi	Chikwawa	Bereu	MATEKENYA	34.790261	-16.127669	1	1	0	2	478
Malawi	Chikwawa	Bereu	MB'ANDE	34.789435	-16.152125	0	1	0	1	479
Malawi	Chikwawa	Bereu	MIKANZO	34.814192	-16.133758	2	0	0	2	568
Malawi	Chikwawa	Bereu	MISIRI*	34.89213	-16.136	0	0	0	0	1099
Malawi	Chikwawa	Bereu	MSEMBE	N/A	N/A	3	0	0	3	398
Malawi	Chikwawa	Bereu	MWASIYA	34.820126	-16.138974	1	2	0	3	774
Malawi	Chikwawa	Bereu	NAMATCHUWA*	34.8727	-16.15643	3	2	0	5	1152
Malawi	Chikwawa	Bereu	NG'OMBE	34.788031	-16.148741	1	2	0	3	501
Malawi	Chikwawa	Bereu	PAULOSI*	34.82093	-16.10984	3	1	0	4	581
Malawi	Chikwawa	Bereu	SANDE1	34.85864	-16.150646	5	1	0	6	907
Malawi	Chikwawa	Bereu	SANDE2	34.867732	-16.144743	4	2	0	6	907
Malawi	Chikwawa	Bereu	THOMU	34.901349	-16.171937	2	3	0	5	690
Malawi	Chikwawa	Bereu	TOMALI2	34.774391	-16.156715	7	0	0	7	540
Malawi	Chikwawa	Bereu	ZIMORA	34.806254	-16.135458	4	0	0	4	633
Malawi	Chikwawa	Kasinthula	AZIWAZINA	N/A	N/A	0	0	0	0	N/A
Malawi	Chikwawa	Kasinthula	CHIKHAMBI*	34.7788	-16.00045	0	1	0	1	N/A
Malawi	Chikwawa	Kasinthula	CHINANGWA	34.782834	-16.066843	6	0	1	7	N/A
Malawi	Chikwawa	Kasinthula	CHIPULA	34.779907	-15.991614	3	3	0	6	N/A
Malawi	Chikwawa	Kasinthula	DAGALASI*	34.73583	-16.00421	0	0	0	0	N/A
Malawi	Chikwawa	Kasinthula	FELEMU*	34.88189	-16.1057	0	0	0	0	N/A
Malawi	Chikwawa	Kasinthula	FRANK*	34.8402	-16.08476	0	1	0	1	N/A
Malawi	Chikwawa	Kasinthula	JACOB*	34.72489	-16.04357	1	3	0	4	N/A
Malawi	Chikwawa	Kasinthula	KADZUMBA	34.867289	-16.100353	4	4	0	8	728
Malawi	Chikwawa	Kasinthula	KALIMA*	34.88189	-16.1057	0	1	0	1	600
Malawi	Chikwawa	Kasinthula	KAPASULE*	34.8487	-16.06241	0	2	0	2	1078
Malawi	Chikwawa	Kasinthula	KAPIDIGULA*	34.8402	-16.08476	2	0	0	2	224
Malawi	Chikwawa	Kasinthula	KATEMALINGA	34.852783	-16.094054	0	1	0	1	438
Malawi	Chikwawa	Kasinthula	LAMECK	34.711837	-16.012195	0	1	0	1	N/A
Malawi	Chikwawa	Kasinthula	LAUJI	34.817577	-16.060768	0	2	0	2	1140
Malawi	Chikwawa	Kasinthula	LAUJI2*	34.79103	-16.02861	2	0	0	2	N/A
Malawi	Chikwawa	Kasinthula	LAUZYI	N/A	N/A	0	0	0	0	N/A
Malawi	Chikwawa	Kasinthula	LINGAWA*	34.65366	-16.23244	4	2	0	6	N/A
Malawi	Chikwawa	Kasinthula	MAKHWATHA*	34.88189	-16.1057	0	0	0	0	531
Malawi	Chikwawa	Kasinthula	MBENDELANA*	34.79254	-15.98832	1	1	0	2	N/A
Malawi	Chikwawa	Kasinthula	MIGANO*	34.81479	-16.04512	0	0	0	0	581
Malawi	Chikwawa	Kasinthula	MPEKO	N/A	N/A	0	0	0	0	N/A
Malawi	Chikwawa	Kasinthula	MSIYAMBIRI	N/A	N/A	0	1	0	1	N/A
Malawi	Chikwawa	Kasinthula	MVULA	34.780598	-16.056891	3	0	0	3	N/A
Malawi	Chikwawa	Kasinthula	NAMILA*	34.83979	-15.99345	1	1	0	2	N/A
Malawi	Chikwawa	Kasinthula	NENENJI	34.866802	-16.100065	2	1	1	4	967
Malawi	Chikwawa	Kasinthula	NKATA	34.87282	-16.102123	3	1	0	4	N/A
Malawi	Chikwawa	Kasinthula	NORMAN	N/A	N/A	0	1	0	1	N/A
Malawi	Chikwawa	Kasinthula	NZOVA	N/A	N/A	1	0	0	1	N/A
Malawi	Chikwawa	Kasinthula	SALUMEJI*	34.81479	-16.04512	0	2	0	2	1484
Malawi	Chikwawa	Kasinthula	SEKERA*	34.74496	-15.97314	0	2	0	2	N/A
Malawi	Chikwawa	Kasinthula	SIMBI*	34.8402	-16.08476	1	0	0	1	402
Malawi	Chikwawa	Kasinthula	SISEU*	34.81512	-16.07231	0	1	0	1	652
Malawi	Chikwawa	Kasinthula	SPOON1	N/A	N/A	0	0	0	0	N/A
Malawi	Chikwawa	Kasinthula	SPOON2	N/A	N/A	0	0	0	0	N/A
Malawi	Chikwawa	Kasinthula	SPOON3	N/A	N/A	0	0	0	0	N/A
Malawi	Chikwawa	Kasinthula	TOME	34.852216	-16.097301	1	1	0	2	509
Malawi	Chikwawa	Kasinthula	WILLIAM	N/A	N/A	0	0	0	0	N/A
Malawi	Chikwawa	Kasinthula	ZAGWERA	N/A	N/A	1	0	0	1	N/A
Malawi	Chikwawa	Mafale	CHIPONDENI	34.826616	-16.298284	3	0	0	3	936
Malawi	Chikwawa	Mafale	DWALITI	N/A	N/A	0	0	0	0	542
Malawi	Chikwawa	Mafale	DZONGWE	34.800009	-16.325869	2	0	0	2	989
Malawi	Chikwawa	Mafale	JASSI1	34.797855	-16.302849	2	0	0	2	664
Malawi	Chikwawa	Mafale	JASSI2	34.781858	-16.306466	4	1	0	5	727
Malawi	Chikwawa	Mafale	KHOLONGO	34.843979	-16.301607	0	2	0	2	736
Malawi	Chikwawa	Mafale	LUNKHWE*	34.87396	-16.27601	1	0	0	1	897
Malawi	Chikwawa	Mafale	MAFALE	34.834208	-16.287549	2	0	0	2	893
Malawi	Chikwawa	Mafale	MALEMIA	34.844232	-16.279789	0	1	0	1	664
Malawi	Chikwawa	Mafale	NSANJAMA	34.827273	-16.29236	3	0	0	3	N/A
Malawi	Chikwawa	Mafale	NSINGANO	N/A	N/A	2	0	0	2	813
Malawi	Chikwawa	Mafale	NTAYAMANJA	34.776953	-16.304987	1	0	0	1	573
Malawi	Chikwawa	Mafale	NYASA	34.798982	-16.336267	1	0	0	1	1038
Malawi	Chikwawa	St Montfort	AGUSU	N/A	N/A	3	0	0	3	569
Malawi	Chikwawa	St Montfort	ALLAN	N/A	N/A	1	0	0	1	1209
Malawi	Chikwawa	St Montfort	APATSA	N/A	N/A	1	0	0	1	N/A
Malawi	Chikwawa	St Montfort	BEKA	34.740579	-16.343888	2	1	0	3	N/A
Malawi	Chikwawa	St Montfort	BODZA*	35.01249	-16.19073	0	0	0	0	509
Malawi	Chikwawa	St Montfort	CHABUKA	34.930335	-16.241228	4	0	0	4	1004
Malawi	Chikwawa	St Montfort	CHAKHUBURA	N/A	N/A	0	0	0	0	304
Malawi	Chikwawa	St Montfort	CHAMPHAMDA	N/A	N/A	0	0	0	0	821
Malawi	Chikwawa	St Montfort	CHAPEPA	34.848794	-16.266981	1	1	0	2	2528
Malawi	Chikwawa	St Montfort	CHATALA	34.786004	-16.335166	0	2	0	2	N/A
Malawi	Chikwawa	St Montfort	CHATOLAZENGA	N/A	N/A	0	0	0	0	N/A
Malawi	Chikwawa	St Montfort	CHIGWESHE*	34.91617	-16.27211	1	0	0	1	1010
Malawi	Chikwawa	St Montfort	CHIKAFA	34.909533	-16.312679	0	2	0	2	N/A
Malawi	Chikwawa	St Montfort	CHIKUSE*	34.95707	-16.23308	1	0	0	1	589
Malawi	Chikwawa	St Montfort	CHIPAKUZA*	34.91067	-16.16143	0	0	0	0	1621
Malawi	Chikwawa	St Montfort	CHITHAUNGA	N/A	N/A	0	0	0	0	N/A
Malawi	Chikwawa	St Montfort	CHITSA	N/A	N/A	1	1	0	2	559
Malawi	Chikwawa	St Montfort	DZILONZO	34.858475	-16.264964	0	1	0	1	N/A
Malawi	Chikwawa	St Montfort	HANOCK	34.852801	-16.351535	1	0	0	1	N/A
Malawi	Chikwawa	St Montfort	JOLIJI	N/A	N/A	0	0	0	0	N/A
Malawi	Chikwawa	St Montfort	JOMBO*	34.87212	-16.30404	0	0	0	0	1668
Malawi	Chikwawa	St Montfort	JOWATI	34.85205	-16.239746	1	0	0	1	1350
Malawi	Chikwawa	St Montfort	KALIATI	N/A	N/A	2	0	0	2	N/A
Malawi	Chikwawa	St Montfort	KAMONDO	34.870884	-16.314261	2	1	0	3	1354
Malawi	Chikwawa	St Montfort	KHOZIWA	N/A	N/A	0	0	0	0	N/A
Malawi	Chikwawa	St Montfort	KUTULO1*	34.85597	-16.23488	2	0	0	2	1027
Malawi	Chikwawa	St Montfort	LOMASI	34.919448	-16.243007	0	1	0	1	N/A
Malawi	Chikwawa	St Montfort	LYSON	N/A	N/A	0	0	0	0	2548
Malawi	Chikwawa	St Montfort	MAFUNGA	34.783858	-16.337001	0	0	0	0	N/A
Malawi	Chikwawa	St Montfort	MALEMIA	34.918194	-16.241876	0	1	0	1	2407
Malawi	Chikwawa	St Montfort	MATELEKELA	34.91599	-16.25818	5	1	0	6	1562
Malawi	Chikwawa	St Montfort	MAZONGOZA	N/A	N/A	1	2	0	3	803
Malawi	Chikwawa	St Montfort	MEJA	34.833929	-16.344879	0	1	0	1	535
Malawi	Chikwawa	St Montfort	MGWINYA	N/A	N/A	3	1	0	4	N/A
Malawi	Chikwawa	St Montfort	MPONYA*	34.83183	-16.3041	1	1	0	2	N/A
Malawi	Chikwawa	St Montfort	MPOZA	34.908734	-16.321111	3	0	0	3	754
Malawi	Chikwawa	St Montfort	NJALE	34.916043	-16.215262	1	1	0	2	1212
Malawi	Chikwawa	St Montfort	NKHWAZI	34.899561	-16.286854	5	0	0	5	2683
Malawi	Chikwawa	St Montfort	NMZOMGOZA	N/A	N/A	0	0	0	0	N/A
Malawi	Chikwawa	St Montfort	NYAMITHAMBO	34.888556	-16.310842	0	1	0	1	1448
Malawi	Chikwawa	St Montfort	NYAMPHOTA*	34.74511	-16.07765	2	0	0	2	1880
Malawi	Chikwawa	St Montfort	NYUME	34.922735	-16.231275	1	3	0	4	N/A
Malawi	Chikwawa	St Montfort	NZANGAYA	34.913066	-16.310391	1	2	0	3	N/A
Malawi	Chikwawa	St Montfort	PAIVA*	34.84781	-16.32952	1	1	0	2	1632
Malawi	Chikwawa	St Montfort	PANGIRESI*	34.86317	-16.23925	1	0	0	1	1218
Malawi	Chikwawa	St Montfort	PULIKA	N/A	N/A	1	0	0	1	879
Malawi	Chikwawa	St Montfort	ROBERT	N/A	N/A	0	0	0	0	N/A
Malawi	Chikwawa	St Montfort	SALABENI*	34.91084	-16.30236	0	0	0	0	N/A
Malawi	Chikwawa	St Montfort	SATHUNYA	N/A	N/A	2	0	0	2	712
Malawi	Chikwawa	St Montfort	SEKENI1	34.879279	-16.282632	0	1	0	1	2548
Malawi	Chikwawa	St Montfort	SIKILIVAO	N/A	N/A	0	0	0	0	N/A
Malawi	Chikwawa	St Montfort	THOMU	34.847133	-16.232401	2	1	0	3	2389
Malawi	Chikwawa	St Montfort	TIZOLA	34.925274	-16.246805	6	3	0	9	2978
Malawi	Chikwawa	St Montfort	TSAMBA*	34.83183	-16.3041	0	0	0	0	590
Malawi	Chikwawa	St Montfort	WATCHEN	N/A	N/A	0	0	0	0	N/A
Malawi	Chikwawa	St Montfort	WILSON*	34.95707	-16.23308	2	1	0	3	712
Ghana	Ahanta West		ABASE	-2.060684	4.881557	0	3	0	3	630
Ghana	Ahanta West		ACHOWA	-1.974634	4.768879	14	7	0	21	567
Ghana	Ahanta West		ADJUA	-1.814165	4.868074	2	0	0	2	3150
Ghana	Ahanta West		AHUNTUMANO	-1.928506	4.835487	0	3	0	3	1512
Ghana	Ahanta West		AKETAKYI	-2.109602	4.783779	17	15	0	32	4410
Ghana	Ahanta West		AKWIDAA-AKYINIM	-2.028764	4.763046	5	0	0	5	315
Ghana	Ahanta West		AKYINIM	-1.972748	4.771185	4	1	0	5	164
Ghana	Ahanta West		AMPATANO	-1.87446	4.842079	17	28	2	47	945
Ghana	Ahanta West		ANIMAKROM	-2.082275	4.820313	5	0	0	5	305
Ghana	Ahanta West		ANKYERNYIN	-1.852261	4.885703	0	3	0	3	756
Ghana	Ahanta West		ASEMASA	-1.891829	4.853767	1	3	0	4	567
Ghana	Ahanta West		ASEMKO	-1.890739	4.830686	0	5	0	5	378
Ghana	Ahanta West		ASUBOI	-2.092958	4.806787	3	0	0	3	132
Ghana	Ahanta West		BREMAN	-1.996508	4.801412	2	0	0	2	441
Ghana	Ahanta West		BUSUA	-1.937381	4.808817	12	14	1	27	1449
Ghana	Ahanta West		BUTRE	-1.918838	4.823913	7	3	0	10	1134
Ghana	Ahanta West		BUTRE ANLO	-1.905688	4.828029	2	0	0	2	189
Ghana	Ahanta West		CAPE THREE POINTS	-2.089668	4.746563	0	12	0	12	1260
Ghana	Ahanta West		DIXCOVE	-1.946891	4.794244	5	12	0	17	5670
Ghana	Ahanta West		EGYAM	-1.855837	4.872521	1	9	0	10	3780
Ghana	Ahanta West		ELOBANKATA	-1.985785	4.834281	4	6	0	10	882
Ghana	Ahanta West		ENYIWAENHU	-1.832412	4.860152	4	3	0	7	189
Ghana	Ahanta West		FUNKOE	-1.79416	4.874271	2	4	0	6	N/A
Ghana	Ahanta West		KANFAKROM	-1.878618	4.855149	4	3	1	8	882
Ghana	Ahanta West		KETAKOR	-2.043779	4.754816	2	1	0	3	315
Ghana	Ahanta West		KOMANFOKROM	-2.026354	4.783814	1	5	0	6	504
Ghana	Ahanta West		KWASIKROM	-2.083489	4.832135	0	0	0	0	567
Ghana	Ahanta West		MEMPEASEM	-1.926151	4.841445	5	1	1	7	189
Ghana	Ahanta West		NEW AKWIDAA	-2.035169	4.760199	0	2	0	2	1890
Ghana	Ahanta West		NEW AMANFUL	-1.785796	4.875531	1	4	0	5	N/A
Ghana	Ahanta West		OLD AKWIDAA	-2.035132	4.757811	3	3	0	6	2142
Ghana	Ahanta West		PRINCES TOWN	-2.135239	4.793873	35	23	1	59	4032
Ghana	Ahanta West		PUNPUNEI	-1.838528	4.853759	5	11	0	16	882
Ghana	Ahanta West		SEREMOWU	-2.085076	4.812869	6	1	0	7	151
	* Indicates that GPS coordinates were obtained from www.masdap.mw and hence their accuracy cannot be guaranteed. All other GPS coordinates were obtained by the research team during the study.
	Population totals have been pbtained from the National LF Programme, Malawi and the Disease Control Office, Agona, Ghana.
